# Supplementary material for: Identification and Characterization of a Novel Bovine Adenovirus Which Represents a Distinct Evolutionary Branch
Source: Viruses. 2026 Apr 30;18(5):522. doi: 10.3390/v18050522 (PMC13211736; doi:10.3390/v18050522)
Supplement: Supplementary file 1 [file viruses-18-00522-s001.zip › Supplementary Table S1.xlsx]

## Sheet: Title
Title: Identification of a Novel Bovine Mastadenovirus Which Represents a Distinct Evolutionary Branch
Author list: Jinyu Sui, Suchun Wang, Zihao Pan, Kaicheng Wang

## Sheet: Table S1
Supplementary Table S1. Information of PCR primers designed in this study for genomic gap filling and terminal region amplification.
Primer name	Sequence (5′→3′)
BAdV-1F	CATCATCAATAATATACGGTGCAT
BAdV-1R	AAGTGGTTGGCATGATCCTCTG
BAdV-2F	TCAGACTCTCGTTTAGGGAGCA
BAdV-2R	CATCATCAATAATATACGGTG
BAdV-4F	TACTCCGCGCCCAGGGTAAA
BAdV-4R	TGATGACGTTGACGTGCTGTG
