# Supplementary material for: Identification and Characterization of a Novel Bovine Adenovirus Which Represents a Distinct Evolutionary Branch
Source: Viruses. 2026 Apr 30;18(5):522. doi: 10.3390/v18050522 (PMC13211736; doi:10.3390/v18050522)
Supplement: Supplementary file 1 [file viruses-18-00522-s001.zip › Supplementary Table S2.xlsx]

## Sheet: Title
Title: Identification of a Novel Bovine Mastadenovirus Which Represents a Distinct Evolutionary Branch
Author list: Jinyu Sui, Suchun Wang, Zihao Pan, Kaicheng Wang

## Sheet: Table S2
Supplementary Table S2. Reference adenovius used for analysis in this study
Species/Abbreviation	organism	Accession No.	Reference gene
Bovine adenovirus 1	Bovine mastadenovirus A	AC_000191/YP 094032	complete genome/DNA pol
Bovine adenovirus 1	Bovine mastadenovirus A	NC_044934	complete genome/DNA pol
Bovine adenovirus 2	Ovine mastadenovirus A	AC_000001/NP 064286	complete genome/DNA pol
Bovine adenovirus 2	Ovine mastadenovirus A	NC_002513/AP 000006	complete genome/DNA pol
Roe deer adenovirus 2	unclassified Adenoviridae	BK066828/DBA50533	complete genome/DNA pol
Bovine adenovirus 3	Bovine mastadenovirus B	NC_001876/NP_046314	complete genome/DNA pol
Bovine adenovirus 10	Bovine mastadenovirus C	ON_217544 /UZF96918	complete genome/DNA pol
Bovine adenovirus 4	Bovine mastadenovirus D	NC_002685 /NP 077389	complete genome/DNA pol
Bovine adenovirus 6	Bovine mastadenovirus E	NC_020074 /YP 007346998	complete genome/DNA pol
Bovine adenovirus 7	Bovine mastadenovirus F	OM_677816/URN46026	complete genome/DNA pol
Porcine adenovirus 5	Porcine mastadenovirus C	AC_000009/AP 000236	complete genome/DNA pol
Porcine adenovirus 5	Porcine mastadenovirus C	NC_002702/NP_108658	complete genome/DNA pol
Bottlenose dolphin adenovirus 1	Dolphin mastadenovirus B	NC_038333/YP 009505686	complete genome/DNA pol
Human adenovirus 12	Human mastadenovirus A	AC_000005/ AP 000112	complete genome/DNA pol
Human adenovirus 7	Human mastadenovirus B	AC_000018 /AP 000539	complete genome/DNA pol
Human adenovirus 2	Human mastadenovirus C	NC_001405 /NP 040516	complete genome/DNA pol
Human adenovirus 54	Human mastadenovirus D	NC_012959 /YP 003038603	complete genome/DNA pol
Human adenovirus 4	Human mastadenovirus E	NC_003266/YP 068023	complete genome/DNA pol
Human adenovirus 40	Human mastadenovirus F	NC_001454/NP 040853	complete genome/DNA pol
Simian adenovirus 1	Human mastadenovirus G	NC_006879 /YP_213966	complete genome/DNA pol
Equine adenovirus 1	Equine mastadenovirus A	NC_030792/YP 009272542	complete genome/DNA pol
Simian adenovirus 3	Simian mastadenovirus A	NC_006144 /YP_067908	complete genome/DNA pol
Bat adenovirus 3	Bat mastadenovirus A	LC_385828 /BBE29334	complete genome/DNA pol
Bat adenovirus WIV18	Bat mastadenovirus F	NC_035072 /YP 009388311	complete genome/DNA pol
Canine adenovirus 1	Canine mastadenovirus A	AC_000003/AP 000050	complete genome/DNA pol
